# Supplementary material for: Optimization of Precursor Synthesis Conditions of (2S,4S)4–[18F]FPArg and Its Application in Glioma Imaging
Source: Pharmaceuticals (Basel). 2022 Jul 29;15(8):946. doi: 10.3390/ph15080946 (PMC9416586; doi:10.3390/ph15080946)
Supplement: Supplementary file 1 [file pharmaceuticals-15-00946-s001.zip]

Archive with 1 entries (1 files):
- pharmaceuticals-1798706-supplementary.pdf
